# Supplementary material for: Higher Nodal expression is often associated with poorer survival in patients diagnosed with melanoma and treated with anti-PD1 therapy
Source: Pathol Oncol Res. 2024 Sep 23;30:1611889. doi: 10.3389/pore.2024.1611889 (PMC11456440; doi:10.3389/pore.2024.1611889)
Supplement: Supplementary file 4 [file DataSheet3.xlsx]

## Sheet: Effect of drug response
Comparison of Survival Curves
	A: Responders	B: Non-Responders
Log-rank (Mantel-Cox) test
Chi square	6.993
df	1
P value	0.0082
P value summary	**
Are the survival curves sig different?	Yes
Gehan-Breslow-Wilcoxon test
Chi square	7.45
df	1
P value	0.0063
P value summary	**
Are the survival curves sig different?	Yes
Median survival
Responders	Undefined
Non Responders	421
Hazard Ratio (Mantel-Haenszel)	A/B	B/A
Ratio (and its reciprocal)	0.2265	4.415
95% CI of ratio	0.07535 to 0.6809	1.469 to 13.27
Hazard Ratio (logrank)	A/B	B/A
Ratio (and its reciprocal)	0.1705	5.866
95% CI of ratio	0.05744 to 0.5059	1.977 to 17.41

## Sheet: Effect of timeline of treat
Comparison of Survival Curves
	A: EARLY RX (start < 500 days after diagnosis)	B: LATE RX (start ≥ 500 days after diagnosis)
Log-rank (Mantel-Cox) test
Chi square	2.874
df	1
P value	0.09
P value summary	ns
Are the survival curves sig different?	No
Gehan-Breslow-Wilcoxon test
Chi square	4.261
df	1
P value	0.039
P value summary	*
Are the survival curves sig different?	Yes
Median survival
EARLY RX (< 500 days after diagnosis)	Undefined
LATE RX (≥500 days after diagnosis)	4985
Hazard Ratio (Mantel-Haenszel)	A/B	B/A
Ratio (and its reciprocal)	3.646	0.2743
95% CI of ratio	0.8171 to 16.27	0.06147 to 1.224
Hazard Ratio (logrank)	A/B	B/A
Ratio (and its reciprocal)	2.299	0.4349
95% CI of ratio	0.6105 to 8.660	0.1155 to 1.638

## Sheet: Effect of gender at diagnosis
Comparison of Survival Curves
	A: Male	B: Female
Log-rank (Mantel-Cox) test
Chi square	2.256
df	1
P value	0.1331
P value summary	ns
Are the survival curves sig different?	No
Gehan-Breslow-Wilcoxon test
Chi square	1.755
df	1
P value	0.1852
P value summary	ns
Are the survival curves sig different?	No
Median survival
MALE	445
FEMALE	Undefined
Hazard Ratio (Mantel-Haenszel)	A/B	B/A
Ratio (and its reciprocal)	2.374	0.4212
95% CI of ratio	0.7682 to 7.339	0.1363 to 1.302
Hazard Ratio (logrank)	A/B	B/A
Ratio (and its reciprocal)	2.529	0.3954
95% CI of ratio	0.8440 to 7.580	0.1319 to 1.185

## Sheet: Effect of age at diagnosis
Comparison of Survival Curves
	A: Young (< 59 yrs old)	B: Old (≥ 59 yrs old)
Log-rank (Mantel-Cox) test
Chi square	2.948e-07
df	1
P value	0.9996
P value summary	ns
Are the survival curves sig different?	No
Gehan-Breslow-Wilcoxon test
Chi square	0.008242
df	1
P value	0.9277
P value summary	ns
Are the survival curves sig different?	No
Median survival
YOUNG (< 59 yrd old)	1442
OLD (≥ 59 yrd ols)	867
Ratio (and its reciprocal)	1.663	0.6012
95% CI of ratio	0.5441 to 5.084	0.1967 to 1.838
Hazard Ratio (Mantel-Haenszel)	A/B	B/A
Ratio (and its reciprocal)	0.9997	1
95% CI of ratio	0.3246 to 3.079	0.3248 to 3.081
Hazard Ratio (logrank)	A/B	B/A
Ratio (and its reciprocal)	0.9997	1
95% CI of ratio	0.3271 to 3.056	0.3273 to 3.058
				Young: <59 years old
				Old: ≥ 59 years old

## Sheet: Drug Response & NODAL+
Comparison of Survival Curves
	A: NODAL+ Low	B: NODAL+ High
Log-rank (Mantel-Cox) test
Chi square	3.833
df	1
P value	0.0503
P value summary	ns
Are the survival curves sig different?	No
Gehan-Breslow-Wilcoxon test
Chi square	3.07
df	1
P value	0.0798
P value summary	ns
Are the survival curves sig different?	No
Median survival
NODAL+ Low	Undefined
NODAL+ High	445
Hazard Ratio (Mantel-Haenszel)	A/B	B/A
Ratio (and its reciprocal)	0.3313	3.019
95% CI of ratio	0.1096 to 1.001	0.9987 to 9.125
Hazard Ratio (logrank)	A/B	B/A
Ratio (and its reciprocal)	0.2504	3.994
95% CI of ratio	0.08325 to 0.7531	1.328 to 12.01

## Sheet: Drug Resp & NODAL SD
Comparison of Survival Curves
	A: NODAL+ SD Low (Homogeneous Lesion)	B: NODAL+ SD High (Heterogeneous Lesion)
Log-rank (Mantel-Cox) test
Chi square	1.638
df	1
P value	0.2006
P value summary	ns
Are the survival curves sig different?	No
Gehan-Breslow-Wilcoxon test
Chi square	1.401
df	1
P value	0.2365
P value summary	ns
Are the survival curves sig different?	No
Median survival
NODAL+ low	867
NODAL+ high	2712
Ratio (and its reciprocal)	0.3197	3.128
95% CI of ratio	0.1046 to 0.9772	1.023 to 9.562
Hazard Ratio (Mantel-Haenszel)	A/B	B/A
Ratio (and its reciprocal)	2.111	0.4738
95% CI of ratio	0.6724 to 6.626	0.1509 to 1.487
Hazard Ratio (logrank)	A/B	B/A
Ratio (and its reciprocal)	1.982	0.5046
95% CI of ratio	0.6640 to 5.915	0.1691 to 1.506
