# Supplementary material for: Higher Nodal expression is often associated with poorer survival in patients diagnosed with melanoma and treated with anti-PD1 therapy
Source: Pathol Oncol Res. 2024 Sep 23;30:1611889. doi: 10.3389/pore.2024.1611889 (PMC11456440; doi:10.3389/pore.2024.1611889)
Supplement: Supplementary file 5 [file DataSheet1.xlsx]

## Sheet: Sheet1
Patient code	Status	Cause of Death	Gender	Race/Ethnicity	Age at diagnosis (days)	Median age at the start of treatment (range), years	Number of days from initial diagnosis to date dead/alive status assessed	Number of days from initial date of treatment to date dead/alive status assessed	Average time from initial diagnosis to immunotherapy initiation	Average time from immunotherapy initiation to death / last follow up	Subtype (pathology) of primary and metastasis diagnosis	Treatment	Tissue Type	Stage	Serum LDH Level
Responders
S0080	Deceased	Melanoma	Female	White/Caucasian	10032	68 (40-91)	8078	1900	51	60.7	melanoma, not otherwise specified	ipilimumab	Right axillary LN - metastatic melanoma	III 2 IV (M1a) 1 IV (M1b) 2 IV (M1c) 5 IV (M1d) 0	above normal limits 2 within normal limits 6 not available 2
S0382	Alive		Female	White/Caucasian	23188		3432	3067			melanoma, not otherwise specified	ipilimumab (study AMG678)	Left anterior proximal thigh mass subcutaneous, ultrasound guided core - melanoma
S1483	Alive		Female	White/Caucasian	19920		3157	2609			melanoma, not otherwise specified	pembrolizumab	Lung CT-guided biopsies - metastatic melanoma
S1572	Alive		Male	White/Caucasian	22538		2646	2363			melanoma, not otherwise specified	pembrolizumab	Liver CT-guided biopsy - metastatic melanoma
S1587	Alive		Male	White/Caucasian	25106		2763	2336			melanoma, not otherwise specified	pembrolizumab	Right axillary LN - minute amount of metastatic melanoma in peripheral capsular sinus
S1626	Alive		Male	White/Caucasian	24795		1929	1849			melanoma, not otherwise specified	nivolumab	Left axillary LN - metastatic melanoma
S1664	Deceased	unknown cause	Male	White/Caucasian	30677		3026	408			superficial spreading melanoma	nivolumab	Right axillary LN - metastatic melanoma
S1665	Alive		Male	White/Caucasian	14379		2315	2183			superficial spreading melanoma	pembrolizumab	skin, mid back - superficial spreading melanoma (primary)
S1724	Alive		Male	White/Caucasian	29797		3889	1113			melanoma, not otherwise specified	pembrolizumab	skin & parotid gland - residual subcutaneous nodule of melanoma. (primary)
S1736	Alive		Female	White/Caucasian	26964		5068	2214			superficial spreading melanoma	pembrolizumab	R. thigh in-transit subcutaneous nodule - metastatic melanoma
Progressive Disease
S0007	Deceased	unknown cause	Male	White/Caucasian	24921	64 (31-80)	4009	3491	33.4	13.8	melanoma, not otherwise specified	ipilimumab	Right groin LN - metastatic melanoma	III 6 IV (M1a) 1 IV (M1b) 0 IV (M1c) 6 IV (M1d) 2	above normal limits 4 within normal limits 7 not available 4
S0013	Deceased	Melanoma	Male	White/Caucasian	20669		2458	695			melanoma, not otherwise specified	ipilimumab	Right carotid LN - metastatic melanoma
S0022	Deceased	Melanoma	Male	White/Caucasian	24338		1306	674			melanoma, not otherwise specified	nivolumab + ipilimumab	brain - metastatic melanoma
S0146	Deceased	Melanoma	Female	White/Caucasian	19282		2118	1783			metastatic melanoma of unknown primary	ipilimumab	brain - metastatic melanoma
S0173	Deceased	Melanoma	Male	White/Caucasian	15029		4985	298			melanoma, not otherwise specified	pembrolizumab	Liver CT-guided biopsy - metastatic melanoma
S1516	Deceased	Melanoma	Female	White/Caucasian	29273		428	369			melanoma, not otherwise specified	pembrolizumab	Right axillary LN metastasis - metastatic melanoma
S1524	Deceased	Melanoma	Male	White/Caucasian	20228		981	856			amelanotic melanoma	adjuvant nivolumab	skin, Right parietal scalp - melanoma, not otherwise specified (primary)
S1601	Deceased	unknown cause	Male	White/Caucasian	13591		487	416			nodular melanoma	adjuvant pembrolizumab	Right NeckLN - metastatic melanoma
S1636	Deceased	Melanoma	Male	White/Caucasian	22395		1447	530			melanoma, not otherwise specified	ipilimumab	Left medial ankle/heel skin - malignant melanona, nodular type.
S1661	Deceased	Melanoma	Male	White/Caucasian	17602		9076	460			melanoma, not otherwise specified	nivolumab	Left axillary LN - metastatic melanoma
S1669	Alive		Female	White/Caucasian	23270		1819	1699			metastatic melanoma of unknown primary	adjuvant nivolumab	Right neck LN - metastatic melanoma present in soft tissue and associated with a few possible remnant lymph nodes that are matted and nearly completely replaced by tumor
S1712 (M7149)	Alive		Female	White/Caucasian	17900		1648	1557			nodular melanoma	adjuvant nivolumab	Left lower back skin - nodular melanoma (primary)
S1728	Alive		Male	White/Caucasian	26359		1390	1207			melanoma, not otherwise specified	pembrolizumab	Right parotid LN - metastatic melanoma
M7475 (S1356)	Alive		Female	White/Caucasian	8175		5466	3293			acral melanoma	adjuvant high-dose interferon-alpha	Left inguinal LN - metastatic melanoma
M7635	Deceased	Melanoma	Male	White/Caucasian	27584		4086	2531			nevoid melanoma	pembrolizumab	Right inguinal LN - metastatic melanoma
													(LN: lymph node)
