# Supplementary material for: Higher Nodal expression is often associated with poorer survival in patients diagnosed with melanoma and treated with anti-PD1 therapy
Source: Pathol Oncol Res. 2024 Sep 23;30:1611889. doi: 10.3389/pore.2024.1611889 (PMC11456440; doi:10.3389/pore.2024.1611889)
Supplement: Supplementary file 6 [file DataSheet2.xlsx]

## Sheet: Antibodies
PRIMARY ANTIBODIES
Antigen	Vendor	cat#	Clonality	Species	Working dilution in TSA mIHC	Incubation conditions	Fluorescent Dye used for detection
Nodal	Abcam	ab55676	Monoclonal	Mouse	1:200	1h Room Temperature	FITC
Melanoma antigen (HMB45 and MART-1) cocktail	Biocare Medical LLC	PM078AA	Monoclonal	Mouse	no dilution	1h Room Temperature	Cy5
SECONDARY ANTIBODY
Horseradish peroxidase (HRP) labeled goat anti-mouse micro-polymer secondary antibody	Biocare Medical LLC	MHRP520L	(-)	Goat	no dilution	30min Room Temperature	(-)

## Sheet: Specimens
Patient Scode	Number of 20x fields	Exposure times (sec)			Melanoma positive tumor epithelial cells	Nodal positive Melanoma positive tumor epithelial cells
		DAPI	FITC	CY5
					Number (percentage)
RESPONDERS
S0080	4	1/10	1/2.5	2	195 (100)	95 (48.72)
S0382	5	1/12	1/2	4	13398 (100)	11123 (83.02)
S1483	5	1/8.5	1/1.5	3	27962 (100)	12412 (44.39)
S1572	3	1/20	1/3	1	14911 (100)	12697 (85.15)
S1587	5	1/15	1/2	4	59366 (100)	50247 (84.64)
S1626	5	1/12	1/3	5	11394 (100)	3036 (26.65)
S1664	5	1/12	1/3	5	42446 (100)	21539 (50.74)
S1665	5	1/20	1/2	1	12356 (100)	5254 (42.52)
S1724	5	1/12	1/3	1.2	30777 (100)	24255 (78.81)
S1736	5	1/12	1/3	5	91180 (100)	29046 (31.86)
PROGRESSIVE DISEASE (NON-RESPONDERS)
S0007	3	1/12	1/3	1	11779 (100)	8172 (69.38)
S0013	5	1/15	1/2.5	2	45134 (100)	23372 (51.78)
S0022	5	1/15	1/4	2	84509 (100)	27981 (33.11)
S0146	5	1/8.5	1/2.5	1	21243 (100)	9670 (45.52)
S0173	5	1/7.5	1/2.5	1.2	3720 (100)	2190 (58.87)
S1516	4	1/8.5	1/2.5	1	1191 (100)	671 (56.34)
S1524	4	1/6	1/1.5	1/1.2	38759 (100)	18448 (47.60)
S1601	5	1/12	1/2.5	2	97430 (100)	75300 (77.29)
S1636	5	1/7.5	1/3	2.5	83279 (100)	48807 (58.61)
S1661	5	1/12	1/2.5	1.5	62834 (100)	31016 (49.36)
S1669	5	1/7.5	1/3	2	279 (100)	208 (74.55)
S1712	4	1/15	1/3	1	29272 (100)	5944 (20.31)
S1728	4	1/12	1/3.5	1.2	57031 (100)	23439 (41.09)
M7475	5	1/7.5	1/2.5	3	65639 (100)	15512 (23.64)
M7635	5	2023-01-10	1/2.5	2.5	90906 (100)	21131 (23.24)
